# Supplementary material for: Transfer Learning in Magnetic Resonance Brain Imaging: A Systematic Review
Source: J Imaging. 2021 Apr 1;7(4):66. doi: 10.3390/jimaging7040066 (PMC8321322; doi:10.3390/jimaging7040066)
Supplement: Supplementary file 1 [file jimaging-07-00066-s001.zip]

Archive with 5 entries (5 files):
- Supplementary Material - Data.xlsx
- Supplementary Material - PRISMA 2009 checklist.docx
- SupplementaryMaterial_FigureS1.pdf
- supplementary_figureS1.tex
- contingencyMatrix.eps
