# Supplementary material for: Transfer Learning in Magnetic Resonance Brain Imaging: A Systematic Review
Source: J Imaging. 2021 Apr 1;7(4):66. doi: 10.3390/jimaging7040066 (PMC8321322; doi:10.3390/jimaging7040066)
Supplement: Supplementary file 1 [file jimaging-07-00066-s001.zip › Supplementary Material - Data.xlsx]

## Sheet: All Papers
paper	Transfer learning type 1	Transfer learning type 2	Subtype	Subsubtype	Category comment	ML type	Pretrained	Input features	Modality	Backbones	Best backbone	Task	Target	Disease	Datasets	Method	Year	doi
Feature-space transformation improves supervised segmentation across scanners	Unsupervised	Feature	Asymmetric		Median	supervised	Medical	Intensities; Probability map	aMRI			Segmentation	Anatomical	DE	Harp, ADNI	Kernel methods; Clustering methods	2015	10.1007/978-3-319-27929-9_9
Multi-Domain Transfer Learning for Early Diagnosis of Alzheimer’s Disease	Inductive	Feature	Symmetric	Direct	Euclidean distance	supervised	Medical	Anatomical volumes	aMRI			Classification	Alzheimer's diagnostics/prognostics	DE	ADNI	Kernel methods	2017	10.1007/s12021-016-9318-5
Brain Tumor Segmentation on MRI with Missing Modalities	Inductive	Feature	Symmetric	Indirect	Adversarial training	supervised	Medical	Intensities	aMRI			Segmentation	Tumor	NP	MICCAI Brain Tumor Segmentation , BraTS17. (BraTS) challenge	CNN	2019	10.1007/978-3-030-20351-1_32
A transfer learning approach for network modeling	Unsupervised	Parameter	Prior sharing			unspervised	Not applicable	Brain connectivity matrix	fMRI			Regression	Brain connectivity in Alzheimer disease	DE	inhouse	Bayesian	2012	10.1080/0740817X.2011.649390
White matter hyperintensities segmentation in a few seconds using fully convolutional network and transfer learning	Inductive	Parameter	Prior sharing		CNN	supervised	Natural	Intensities	aMRI	VGG		Segmentation	Lesion	CVD	MICCAI WMH challenge	CNN	2018	10.1007/978-3-319-75238-9_42
Classification and Visualization of Alzheimer’s Disease using Volumetric Convolutional Neural Network and Transfer Learning	Inductive	Parameter	Prior sharing		CNN	supervised	Medical	Intensities	aMRI	GoogLeNet		Classification	Alzheimer's diagnostics/prognostics	DE	ADNI	CNN	2019	10.1038/s41598-019-54548-6
Transfer learning by feature-space transformation: A method for Hippocampus segmentation across scanners	Unsupervised	Feature	Asymmetric		Nearest neighbor	supervised, unsupervised	Not applicable	Intensities	aMRI			Segmentation	Anatomical	DE	ADNI, Rotterdam Scan Study	Kernel methods	2018	10.1016/j.nicl.2018.08.005
Brain age prediction using deep learning uncovers associated sequence variants	Inductive	Parameter	Parameter sharing	One model	CNN	supervised	Medical	Intensities	aMRI	ResNet		Regression	Age	HEALTHY	Inhouse, IXI, UK BIobank	CNN	2019	10.1038/s41467-019-13163-9
Deep Transfer Learning for Whole-Brain FMRI Analyses	Inductive	Parameter	Parameter sharing	Multiple	Separate model = Long short-term memory	supervised	Medical	Intensities	fMRI			Classification	fMRI decoding	HEALTHY	HCP, inhouse	CNN; LSTM	2019	10.1007/978-3-030-32695-1_7
Models genesis: generic autodidactic models for 3d medical image analysis	Inductive	Parameter	Prior sharing		CNN	supervised	Medical	Intensities	aMRI	NiftyNet; ResNet	NiftyNet	Segmentation	Tumor	NP	BraTs 2013	CNN	2019	10.1007/978-3-030-32251-9_42
Supervised image segmentation across scanner protocols: A transfer learning approach	Inductive	Instance	Optimized	Supervised	Task accuracy	supervised	Medical	Intensities; Voxel coordinates	aMRI			Segmentation	Anatomical	HEALTHY	Rotterdam Scan Study, HASTE-Odd Images, IBSR	Kernel methods	2012	10.1007/978-3-642-35428-1_20
Feature selection and transfer learning for Alzheimer's Disease clinical diagnosis	Inductive	Instance	Optimized	Supervised	Task accuracy	supervised	Not applicable	Anatomical volumes	aMRI			Classification	Alzheimer's diagnostics/prognostics	DE	ADNI, inhouse	DT	2018	10.3390/app8081372
Uncovering convolutional neural network decisions for diagnosing multiple sclerosis on conventional MRI using layer-wise relevance propagation	Inductive	Parameter	Prior sharing		CNN	supervised	Medical	Intensities	aMRI			Classification	Multiple sclerosis	MS	ADNI, inhouse	CNN	2019	10.1016/j.nicl.2019.102003
Retrieval of brain MRI with tumor using contrastive loss based similarity on GoogLeNet encodings	Inductive	Parameter	Prior sharing		CNN	supervised	Natural	Intensities	aMRI	AlexNet; GoogLeNet; VGG	GoogLeNet	CBIR		NP	Figshare	CNN	2020	10.1016/j.compbiomed.2020.103993
A novel transfer learning approach to enhance deep neural network classification of brain functional connectomes	Inductive	Parameter	Prior sharing		CNN	Unsupervised/Supervised	Medical	Brain connectivity matrix	fMRI			Classification	Autism spectrum disorder	ND	ABIDE	CNN	2018	10.3389/fnins.2018.00491
Automated Detection of Juvenile Myoclonic Epilepsy using CNN based Transfer Learning in Diffusion MRI	Inductive	Parameter	Prior sharing		CNN	supervised	Natural	Brain connectivity matrix	dMRI	Inceptionv2; Inceptionv3; Inceptionv4	Inceptionv2	Classification	Epilepsy	EPI	inhouse	CNN	2020	10.1109/EMBC44109.2020.9175467
Deep Learning on Brain Cortical Thickness Data for Disease Classification	Inductive	Parameter	Parameter sharing	One model	CNN	supervised	Natural	Intensities; Cortical thickness measures	aMRI	ResNet; Inceptionv2	Inceptionv2	Classification	Alzheimer's diagnostics/prognostics	DE	ADNI	CNN	2018	10.1109/DICTA.2018.8615775
AI-driven attenuation correction for brain PET/MRI: Clinical evaluation of a dementia cohort and importance of the training group size	Inductive	Parameter	Prior sharing		CNN	supervised	Medical	Intensities	multimodal	VGG		Image translation	MRI to CT	DE	inhouse	CNN	2020	10.1016/j.neuroimage.2020.117221
Integrating Convolutional Neural Networks and Multi-Task Dictionary Learning for Cognitive Decline Prediction with Longitudinal Images	Inductive	Parameter	Prior sharing		CNN	supervised	Natural	Intensities	aMRI	AlexNet		Regression	Alzheimer disease progression	DE	ADNI	CNN	2020	10.3233/JAD-190973
Convolutional neural network-based multimodal image fusion via similarity learning in the shearlet domain	Inductive	Parameter	Prior sharing		CNN	supervised	Natural	Intensities	multimodal			Image fusion	CT and MRI	Unclear	ILSVRC2012, The Whole Brain Atlas	CNN	2018	10.1007/s00521-018-3441-1
A Transfer-Learning Approach for Accelerated MRI Using Deep Neural Networks	Inductive	Parameter	Prior sharing		CNN	supervised	Natural; Medical	Intensities	aMRI			Reconstruction		Unclear	ImageNet, inhouse	CNN	2020	10.1002/mrm.28148
Multi-site fMRI analysis using privacy-preserving federated learning and domain adaptation: ABIDE results	Transductive	Instance; Feature	Optimized; Symmetric	Supervised; Indirect	Task accuracy; Adversarial training	supervised	Not applicable	Brain connectivity matrix	fMRI			Classification	Autism spectrum disorder	ND	ABIDE	CNN	2020	10.1016/j.media.2020.101765
Knowledge Transfer between Datasets for Learning-Based Tissue Microstructure Estimation	Unsupervised	Feature	Asymmetric		Source domain features into target domain features via interpolation to optimize an algorithm that trains on domain images directly	supervised	Not applicable	Intensities	dMRI			Reconstruction		Unclear	HCP-MGH and HCP-Minn	DNN	2019	10.1109/ISBI45749.2020.9098410
Transfer learning for Alzheimer's disease detection on MRI images	Inductive	Parameter	Parameter sharing	Multiple	Separate model = Long short-term memory	supervised	Natural	Intensities	aMRI	VGG; AlexNet; GoogLeNet; SqueezeNet; Inceptionv3; ResNet	SqueezeNet	Classification	Alzheimer's diagnostics/prognostics	DE	ADNI	CNN; LSTM	2019	10.1109/ICIAICT.2019.8784845
MR-based synthetic CT generation using a deep convolutional neural network method	Inductive	Parameter	Prior sharing		CNN	unsupervised	Natural	Intensities	multimodal	VGG		Image translation	MRI to CT	Unclear	inhouse	CNN	2017	10.1002/mp.12155
Automatic Brain Tumour Segmentation using fully Convolution Network and Transfer Learning	Inductive	Parameter	Prior sharing		CNN	Supervised	Natural	Intensities	aMRI	VGG		Segmentation	Tumor	NP	BRATS2015,	CNN	2019	10.1109/ICECCPCE46549.2019.203771
Generalization of diffusion magnetic resonance imaging--based brain age prediction model through transfer learning	Inductive	Parameter	Prior sharing		CNN	supervised	Medical	Tract-specific features	dMRI			Regression	Age	SC	CamCAN, NTUH, IXI, Guys	MLP	2020	10.1016/j.neuroimage.2020.116831
Bayesian generative models for knowledge transfer in MRI semantic segmentation problems	Inductive	Parameter	Prior sharing		CNN	supervised	Medical	Intensities	aMRI			Segmentation	Tumor	NP	BraTS18	CNN	2019	10.3389/fnins.2019.00844
Transfer learning improves supervised image segmentation across imaging protocols	Inductive	Instance; Instance; Parameter	Fixed; Optimized; Parameter sharing	; Supervised; Multiple	Non-binary weights ; Task accuracy; Separate model = SVM	supervised	Medical	Intensities; Voxel coordinates; Gradients	aMRI			Segmentation	Anatomical; Lesion	MS	Rotterdam Scan Study, IBSR	Kernel methods	2014	10.1109/TMI.2014.2366792
Communal Domain Learning for Registration in Drifted Image Spaces	Unsupervised	Feature	Symmetric	Direct	Mutual information	unsupervised	Not applicable	Intensities	aMRI			Registration		HEALTHY	IXI, inhouse	MLP	2019	10.1007/978-3-030-32692-0_55
A smart brain MR image completion method guided by synthetic-CT-based multimodal registration	Inductive	Parameter	Parameter sharing	Multiple	Separate model = Clustering	unsupervised	Not applicable	Intensities	multimodal			Registration		Unclear	inhouse	Clustering methods; Deformable models	2019	10.1007/s12652-019-01416-w
Simple domain adaptation for cross-dataset analyses of brain MRI data	Inductive	Feature	Symmetric	Direct	Average likelihood	supervised	Not applicable	Anatomical volumes	aMRI			Classification	Alzheimer's diagnostics/prognostics	DE	IXI, ADNI, PMU	Kernel methods	2017	10.1109/ISBI.2017.7950556
Multimodal manifold-regularized transfer learning for MCI conversion prediction	Inductive	Instance	Fixed		Sample selection, thresholding probabilities	semi-supervised	Medical	Anatomical volumes	aMRI			Classification	Alzheimer's diagnostics/prognostics	DE	ADNI	Kernel methods	2015	10.1007/s11682-015-9356-x
Image-Level Harmonization of Multi-site Data Using Image-and-Spatial Transformer Networks	Unsupervised	Feature	Symmetric	Indirect	Adversarial training	supervised	Not applicable	Intensities	aMRI			Classification; Regression	Sex; Age	HEALTHY	CamCAN, UK biobank	CNN	2020	10.1007/978-3-030-59728-3_69
Managing computer-assisted detection system based on transfer learning with negative transfer inhibition	Inductive	Parameter	Prior sharing		General framework seeking to inhibit negative transfer	supervised	Medical	Intensities; Voxel coordinates	aMRI			Classification	Aneurysm	CVD	inhouse	Adaboost	2018	10.1145/3219819.3219868
Test-Time Unsupervised Domain Adaptation	Inductive	Feature	Symmetric	Indirect	Adversarial training	supervised	Not applicable	Intensities	aMRI	VGG		Segmentation	Lesion	MS	MS2008, MS20016, ISBI2015	CNN	2020	10.1007/978-3-030-59710-8_42
Improving pathological structure segmentation via transfer learning across diseases	Inductive	Parameter	Parameter sharing	One model	CNN	supervised	Medical	Intensities	aMRI			Segmentation	Tumor	NP	multiple sclerosis dataset, BraTS	CNN	2019	10.1007/978-3-030-33391-1_11
Attention-Guided Deep Domain Adaptation for Brain Dementia Identification with Multi-site Neuroimaging Data	Transductive	Feature	Symmetric	Indirect	Adversarial training	unspervised	Medical	Intensities	aMRI			Classification	Alzheimer's diagnostics/prognostics	DE	ADNI1-2	CNN	2020	10.1007/978-3-030-60548-3_4
DALSA: Domain adaptation for supervised learning from sparsely annotated MR images	Transductive	Instance	Fixed		Weights = probabilities	supervised	Not applicable	Intensities	aMRI			Segmentation	Tumor	NP	Brats13, inhouse	RF	2016	10.1109/TMI.2015.2463078
A New Approach for Brain Tumor Segmentation and Classification Based on Score Level Fusion Using Transfer Learning	Inductive	Parameter	Prior sharing		CNN	supervised	Natural	Intensities	aMRI			Classification; Segmentation	Tumor grades; Tumor	NP	MICCAI/BraTS13-16, ISLES 2018	CNN	2019	10.1007/s10916-019-1453-8
Identifying Autism Spectrum Disorder with Multi-Site fMRI via Low-Rank Domain Adaptation	Unsupervised	Feature	Symmetric	Direct	Low-rank representation	unsupervised (?)	Not applicable	Brain connectivity matrix	fMRI			Classification	Autism spectrum disorder	ND	ABIDE	Kernel methods; Clustering methods	2020	10.1109/TMI.2019.2933160
A Cross-Center Smoothness Prior for Variational Bayesian Brain Tissue Segmentation	Inductive	Parameter	Prior sharing			unspervised	Not applicable	Intensities	aMRI	VGG		Segmentation	Anatomical	Unclear	Brainweb1.5T, MRBrainS13, and IBSR	Bayesian	2019	10.1007/978-3-030-20351-1_27
Cortical graph neural network for AD and MCI diagnosis and transfer learning across populations	Inductive	Parameter	Prior sharing		Graph neural networks	supervised	Medical	Cortical thickness graph	aMRI	ResNet		Classification	Alzheimer's diagnostics/prognostics	DE	ADNI, inhouse	GNN	2019	10.1016/j.nicl.2019.101929
Transfer learning for domain adaptation in MRI: Application in brain lesion segmentation	Inductive	Parameter	Parameter sharing	One model	CNN	supervised	Medical	Intensities	aMRI			Segmentation	Lesion	CVD	RUN DMC	CNN	2017	10.1007/978-3-319-66179-7_59
Deep learning techniques for automatic detection of embryonic neurodevelopmental disorders	Inductive	Parameter	Parameter sharing	Multiple	Separate model = SVM	supervised	Natural	Intensities	aMRI	AlexNet; GoogLeNet; ResNet	AlexNet	Classification	Embryonic neurodevelopmental disorders	ND	embryonic brain atlas	CNN	2020	10.3390/diagnostics10010027
On validating multimodal MRI based stratification of IDH genotype in high grade gliomas using CNNs and its comparison to radiomics	Inductive	Parameter	Prior sharing		CNN	supervised	Medical	Intensities	aMRI	ResNet		Classification	IDH mutation	NP	TCIA, inhouse x2	CNN; RF	2019	10.1007/978-3-030-40124-5_6
Localized instance fusion of MRI data of Alzheimer's disease for classification based on instance transfer ensemble learning	Transductive	Instance	Optimized	Supervised	Task accuracy	supervised	Medical	Intensities; Anatomical volumes	aMRI			Classification	Alzheimer's diagnostics/prognostics	DE	ADNI, Local data	Kernel methods	2018	10.1186/s12938-018-0489-1
Deep residual learning for neuroimaging: An application to predict progression to Alzheimer's disease	Inductive	Parameter	Prior sharing		CNN	supervised	Medical	Intensities	aMRI	ResNet		Classification	Alzheimer's diagnostics/prognostics	DE	ADNI	CNN	2020	10.1016/j.jneumeth.2020.108701
Generalizability of machine learning for classification of schizophrenia based on resting-state functional MRI data	Inductive	Feature	Symmetric	Direct	Spatial correlation	supervised	Not applicable	Intensities	fMRI			Classification	Schizophrenia	SC	two in-house	PCA; FLD; ICA	2020	10.1002/hbm.24797
Transfer learning improves resting-state functional connectivity pattern analysis using convolutional neural networks	Inductive	Parameter	Parameter sharing	One model	CNN	supervised	Medical	Brain connectivity matrix	fMRI			Regression	Age	Unclear	Multiple medical datasets and inhouse	CNN	2018	10.1093/gigascience/giy130
First U-Net Layers Contain More Domain Specific Information Than the Last Ones	Inductive	Parameter	Parameter sharing	One model	CNN	supervised	Medical	Intensities	aMRI			Segmentation	Anatomical	Unclear	CC359	CNN	2020	10.1007/978-3-030-60548-3_12
Revisiting Rubik’s Cube: Self-supervised Learning with Volume-Wise Transformation for 3D Medical Image Segmentation	Inductive	Parameter	Prior sharing		CNN	supervised	Medical	Intensities	aMRI			Segmentation	Anatomical	Unclear	MRBrainS18	CNN	2020	10.1007/978-3-030-59719-1_24
Training data independent image registration using generative adversarial networks and domain adaptation	Unsupervised	Feature	Symmetric	Indirect	Adversarial training	supervised	Not applicable	Intensities	aMRI	VGG		Registration		DE	Chest-X-NET, ADNI	CNN	2020	10.1016/j.patcog.2019.107109
Automatic recognition of mild cognitive impairment from MRI images using expedited convolutional neural networks	Inductive	Parameter	Parameter sharing	One model	CNN	supervised	Medical	Intensities	aMRI			Classification	Alzheimer's diagnostics/prognostics	DE	ADNI, LIDC, OASIS	CNN	2017	10.1007/978-3-319-68600-4_43
Semisupervised learning using denoising autoencoders for brain lesion detection and segmentation	Inductive	Parameter	Prior sharing		CNN	supervised	Medical	Intensities	aMRI			Segmentation	Tumor	NP	BraTS-2015	CNN	2017	10.1117/1.JMI.4.4.041311
Deep transfer learning and radiomics feature prediction of survival of patients with high-grade gliomas	Inductive	Parameter	Parameter sharing	Multiple	Separate model = ElasticNet	supervised	Natural	Intensities; Radiomics features	aMRI	VGG		Classification	Tumor survival	NP	inhouse/The Cancer Genome Atlas	CNN; Elastic net	2019	10.3174/ajnr.A6365
Joint Neuroimage Synthesis and Representation Learning for Conversion Prediction of Subjective Cognitive Decline	Inductive	Parameter	Prior sharing		CNN	supervised	Medical	Intensities	aMRI			Classification	Alzheimer's diagnostics/prognostics	DE	ADNI, CLAS	CNN	2020	10.1007/978-3-030-59728-3_57
L-CNN: Exploiting labeling latency in a CNN learning framework	Inductive	Parameter	Prior sharing		CNN	supervised	Medical	Intensities; Labeling latency	aMRI			Classification	Injected cells	Other	Local MRI data(Rat)	CNN	2016	10.1109/ICPR.2016.7899955
Semantic segmentation of cerebrospinal fluid and brain volume with a convolutional neural network in pediatric hydrocephalus—transfer learning from existing algorithms	Inductive	Parameter	Prior sharing		CNN	supervised	Natural	Intensities	aMRI	VGG		Segmentation	Anatomical	Unclear	BrainWeb	CNN	2020	10.1007/s00701-020-04447-x
A transfer-learning approach to image segmentation across scanners by maximizing distribution similarity	Transductive	Instance	Optimized	Unsupervised	Minimizing the distance between PDFs	supervised	Not applicable	Intensities; Voxel coordinates; Gradients	aMRI			Segmentation	Anatomical	Unclear	inhouse	Kernel methods	2013	10.1007/978-3-319-02267-3_7
Automatic semantic segmentation of brain gliomas from MRI images using a deep cascaded neural network	Inductive	Parameter	Prior sharing		CNN	supervised	Natural	Intensities	aMRI			Segmentation	Tumor	NP	BraTS-2015	CNN	2018	10.1155/2018/4940593
Domain adaptation for Alzheimer's disease diagnostics	Transductive	Instance	Optimized	Unsupervised	Minimizing the distance between PDFs, also considering sex and age	supervised	Not applicable	Cortical thickness; Anatomical volumes; Shape features	aMRI			Classification	Alzheimer's diagnostics/prognostics	DE	ADNI	Elastic net	2017	10.1016/j.neuroimage.2016.05.053
Transfer learning for brain decoding using deep architectures	Unsupervised	Parameter	Prior sharing		Multilayer perceptron	unsupervised	Not applicable	Brain connectivity matrix	fMRI			Classification	fMRI decoding	HEALTHY	HCP S500	MLP	2017	10.1109/ICCI-CC.2017.8109731
Transfer learning models on brain age prediction	Inductive	Parameter	Parameter sharing	Multiple	Separate model = Multilayer perceptron	supervised	Medical	Intensities	aMRI			Classification; Regression	Sex; Age	HEALTHY	UkBiobank, NKI, Cambridge, IXI	CNN	2019	10.1145/3364836.3364893
Weighting training images by maximizing distribution similarity for supervised segmentation across scanners	Inductive	Instance	Optimized	Unsupervised	Minimizing the distance between PDFs	supervised	Medical	Intensities; Gradients	aMRI			Segmentation	Lesion; Anatomical	CVD	Multiple sources: Rotterdam Scan Study, MRBrainS13 challenge,IBSR * 2 and HASTE.	Kernel methods	2015	10.1016/j.media.2015.06.010
Conditional domain adversarial transfer for robust cross-site ADHD classification using functional MRI	Transductive	Feature	Symmetric	Indirect	Adversarial training	supervised	Not applicable	Brain connectivity matrix; Other statistics (mean, std, kurtosis, ...)	fMRI			Classification	Attention deficit hyperactivity disorder	ND	ADHD-200	MLP	2020	10.1109/ICASSP40776.2020.9054606
Domain Transfer Learning for MCI Conversion Prediction	Inductive	Instance; Feature	Fixed; Symmetric	; Indirect	Sample selection, thresholding probabilities; Sparse logistic regression	Supervised	Not applicable	CSF biomarkers; Anatomical volumes	multimodal			Classification	Alzheimer's diagnostics/prognostics	DE	ADNI	Kernel methods	2015	10.1109/TBME.2015.2404809
Multi-domain adaptation in brain MRI through paired consistency and adversarial learning	Transductive	Feature	Symmetric	Indirect	Adversarial training	unspervised	Not applicable	Intensities	aMRI			Segmentation	Lesion	CVD	MICCAI 2017 challenge data	CNN	2019	10.1007/978-3-030-33391-1_7
Classification of Alzheimer Disease on Imaging Modalities with Deep CNNs Using Cross-Modal Transfer Learning	Inductive	Parameter	Prior sharing		CNN	Supervised	Medical	Intensities	multimodal			Classification	Alzheimer's diagnostics/prognostics	DE	ADNI	CNN	2018	10.1109/CBMS.2018.00067
Improving Whole-Brain Neural Decoding of fMRI with Domain Adaptation	Inductive	Feature; Parameter	Symmetric; Prior sharing	Direct;	Maximum mean discrepancy; SVM	Supervised	Not applicable	Statistical parametric maps	fMRI			Classification	fMRI decoding	HEALTHY	OpenfMRI	Kernel methods	2019	10.1007/978-3-030-32692-0_31
Automatic assessment of Alzheimer's disease diagnosis based on deep learning techniques	Inductive	Parameter	Parameter sharing	Multiple	Separate model = SVM	Supervised	Natural	Intensities; Age; Sex	aMRI	ResNet		Classification	Alzheimer's diagnostics/prognostics	DE	ADNI, OASIS	CNN; Kernel methods	2020	10.1016/j.compbiomed.2020.103764
Learning Cross-Modality Representations From Multi-Modal Images	Inductive	Feature; Parameter	Symmetric; Parameter sharing	Direct; Multiple	Euclidean distance; Separate model = Random forests	supervised	Not applicable	Intensities	aMRI			Segmentation	Tumor	NP	BRATS 2015	CNN; RF	2019	10.1109/TMI.2018.2868977
Unsupervised Conditional Consensus Adversarial Network for Brain Disease Identification with Structural MRI	Transductive	Feature	Symmetric	Indirect	Adversarial training	Supervised	Not applicable	Intensities	aMRI	ResNet		Classification	Alzheimer's diagnostics/prognostics	DE	ADNI1-2	CNN	2019	10.1007/978-3-030-32692-0_45
MRI signatures of brain age and disease over the lifespan based on a deep brain network and 14 468 individuals worldwide	Inductive	Parameter	Prior sharing		CNN	Supervised	Natural; Medical	Intensities	aMRI	Inceptionv2; DenseNet; ResNet; VGG	Inceptionv2	Classification; Regression	Alzheimer's diagnostics/prognostics; Age	DE	16 different datasets, nearly 20000 subjects	CNN	2020	10.1093/brain/awaa160
Domain mapping and deep learning from multiple mri clinical datasets for prediction of molecular subtypes in low grade gliomas	Transductive	Feature	Asymmetric		GAN	Supervised	Not applicable	Intensities	aMRI			Classification	Tumor type	NP	inhouse	CNN	2020	10.3390/brainsci10070463
Predicting Parkinson's Disease using Latent Information extracted from Deep Neural Networks	Inductive	Parameter	Parameter sharing	One model	CNN	Supervised	Natural	Intensities	aMRI	ResNet		Classification	Parkinson	MO	inhouse?	CNN	2019	10.1109/IJCNN.2019.8851995
Alzheimer's Disease Brain Network Classification Using Improved Transfer Feature Learning with Joint Distribution Adaptation	Transductive	Instance; Feature	Fixed; Symmetric	; Direct	Non-binary weights; Maximum mean discrepancy	supervised	Medical	Brain connectivity matrix	fMRI			Classification	Alzheimer's diagnostics/prognostics	DE	ADNI,Tongji	JDA	2019	10.1109/EMBC.2019.8856726
Decoding Behavior Tasks from Brain Activity Using Deep Transfer Learning	Inductive	Parameter	Parameter sharing	One model	CNN	supervised	Natural	Intensities	fMRI	AlexNet; Inceptionv3; ResNet		Classification	fMRI decoding	HEALTHY	HCP	CNN	2019	10.1109/ACCESS.2019.2907040
Unsupervised Domain Adaptation With Optimal Transport in Multi-Site Segmentation of Multiple Sclerosis Lesions From MRI Data	Transductive	Feature	Symmetric	Direct	Wasserstein distance	supervised	Medical	Intensities	aMRI			Segmentation	Lesion	MS	MICCAI 2016 MS lesion segmentation challenge	CNN	2020	10.3389/fncom.2020.00019
Fast and Precise Hippocampus Segmentation Through Deep Convolutional Neural Network Ensembles and Transfer Learning	Inductive	Parameter	Prior sharing		CNN	supervised	Medical	Intensities	aMRI			Segmentation	Anatomical	HEALTHY	EADC-ADNI, HarP, MICCAI 2012	CNN	2019	10.1007/s12021-019-09417-y
Exploring deep features from brain tumor magnetic resonance images via transfer learning	Inductive	Parameter	Parameter sharing	One model	CNN	supervised	Natural	Intensities	aMRI			Classification	Tumor survival	NP	in-house	CNN	2016	10.1109/IJCNN.2016.7727204
Transfer learning of deep neural network representations for fMRI decoding	Inductive	Parameter	Parameter sharing	Multiple	Separate model = Random forests	supervised	Natural	Intensities	fMRI	VGG		Classification	fMRI decoding	HEALTHY	inhouse/public	CNN; RF	2019	10.1016/j.jneumeth.2019.108319
Glioma grading on conventional MR images: A deep learning study with transfer learning	Inductive	Parameter	Prior sharing		CNN	supervised	Natural	Intensities	aMRI	AlexNet; GoogLeNet	GoogLeNet	Classification	Tumor type	NP	ClinicalTrials.gov	CNN	2018	10.3389/fnins.2018.00804
Projective parameter transfer based sparse multiple empirical kernel learning Machine for diagnosis of brain disease	Inductive	Parameter	Prior sharing		Kernel methods	supervised	Not applicable	Intensities; Anatomical volumes; Brain connectivity matrix; Other statistics (mean, std, kurtosis, ...)	multimodal			Classification	Alzheimer's diagnostics/prognostics; Parkinson	DE	ADNI, PPMI	Kernel methods	2020	10.1016/j.neucom.2020.07.008
Whole MILC: Generalizing Learned Dynamics Across Tasks, Datasets, and Populations	Inductive	Parameter	Prior sharing		CNN	unsupervised	Medical	Intensities	fMRI			Classification	Alzheimer's diagnostics/prognostics; Schizophrenia; Autism spectrum disorder	SC; DE	pretained on HCP and applied on ABIDE, OASIS and COBRE	CNN	2020	10.1007/978-3-030-59728-3_40
Multiclass classification of initial stages of Alzheimer's Disease through Neuroimaging modalities and Convolutional Neural Networks	Inductive	Parameter	Parameter sharing	One model	CNN	supervised	Natural	Intensities	aMRI			Classification	Alzheimer's diagnostics/prognostics	DE	ADNI	CNN	2020	10.1109/ITOEC49072.2020.9141553
Intramodality domain adaptation using self ensembling and adversarial training	Inductive	Feature	Symmetric	Indirect	Adversarial training	supervised	Not applicable	Intensities	aMRI			Segmentation	Tumor	NP	BratTS 2018	CNN	2019	10.1007/978-3-030-33391-1_4
AD-NET: Age-adjust neural network for improved MCI to AD conversion prediction	Inductive	Parameter	Prior sharing		CNN	supervised	Medical	Intensities	aMRI	VGG		Classification	Alzheimer's diagnostics/prognostics	DE	ADNI	CNN	2020	10.1016/j.nicl.2020.102290
Detecting Alzheimer's Disease on Small Dataset: A Knowledge Transfer Perspective	Transductive	Feature	Asymmetric		Bregman matrix divergence minimization between source and target feature representations	supervised	Not applicable	Brain connectivity matrix	fMRI			Classification	Alzheimer's diagnostics/prognostics	DE	ADNI, Tongji (inhouse)	SVD	2018	10.1109/JBHI.2018.2839771
Knowledge Distillation for Semi-supervised Domain Adaptation	Transductive	Feature	Symmetric	Indirect	Knowledge distillation	semi-supervised	Medical	Intensities	aMRI			Segmentation	Lesion	CVD	WMH Segmentation Challenge	CNN	2019	10.1007/978-3-030-32695-1_8
Transfer learning on T1-weighted images for brain age estimation	Inductive	Parameter	Parameter sharing	One model	CNN	supervised	Natural	Intensities	aMRI	DenseNet		Regression	Age	Unclear	Image & Data Archive (IDA)	CNN	2019	10.3934/mbe.2019218
QC-Automator: Deep Learning-Based Automated Quality Control for Diffusion MR Images	Inductive	Parameter	Parameter sharing	One model	CNN	supervised	Natural	Intensities	dMRI	VGG; ResNet; Inceptionv1; Xception	VGG	Classification	Quality control	HEALTHY	inhouse	CNN	2019	10.3389/fnins.2019.01456
Deep learning with domain adaptation for accelerated projection-reconstruction MR	Inductive	Parameter	Prior sharing		CNN	supervised	Medical	Intensities	multimodal			Reconstruction		Unclear	inhouse CT and MRI images of HCP	CNN	2018	10.1002/mrm.27106
Brain tumor detection using deep features in the latent space	Inductive	Parameter; Parameter; Parameter	Parameter sharing; Parameter sharing; Parameter sharing	Multiple; Multiple; Multiple	Separate model = SVM; Separate model = K-Nearest neighbors; Separate model = logistic regression	supervised	Natural	Intensities	aMRI	VGG; ResNet; Inceptionv3	VGG	Classification	Tumor vs. Non-tumor	NP	A kaggle dataset	CNN; MLP; Clustering methods	2020	10.18280/isi.250214
Supervised Domain Adaptation for Automatic Sub-cortical Brain Structure Segmentation with Minimal User Interaction	Inductive	Parameter	Parameter sharing	One model	CNN	supervised	Medical	Intensities; Probability map	aMRI			Segmentation	Anatomical	HEALTHY	MICCAI 2012 and IBSR	CNN	2019	10.1038/s41598-019-43299-z
Identifying Early Mild Cognitive Impairment by Multi-Modality MRI-Based Deep Learning	Inductive	Parameter	Parameter sharing	Multiple	Separate model = SVM	supervised	Natural	Intensities	aMRI	VGG		Classification	Alzheimer's diagnostics/prognostics	DE	ADNIGO and ADNI2	CNN	2020	10.3389/fnagi.2020.00206
Decoding Brain States from fMRI Signals by Using Unsupervised Domain Adaptation	Transductive	Feature	Symmetric	Direct	Euclidean distance	supervised	Not applicable	Intensities	fMRI	AlexNet; Inceptionv3; ResNet ; DAN; DANN; DeepCoral	AlexNet	Classification	fMRI decoding	HEALTHY	Human Connectome Project	CNN	2020	10.1109/JBHI.2019.2940695
Toward a Better Estimation of Functional Brain Network for Mild Cognitive Impairment Identification: A Transfer Learning View	Inductive	Parameter	Prior sharing		Pearson-correlation method	supervised	Medical	Brain connectivity matrix	fMRI			Classification	Alzheimer's diagnostics/prognostics	DE	HCP, NITRC²	Pearson correlation	2019	10.1109/JBHI.2019.2934230
Content-Based Brain Tumor Retrieval for MR Images Using Transfer Learning	Inductive	Parameter	Prior sharing		CNN	supervised	Natural	Intensities	aMRI	VGG		CBIR		NP	CE-MRI dataset	CNN	2019	10.1109/ACCESS.2019.2892455
Classification of Brain Tumor Leveraging Goal-Driven Visual Attention with the Support of Transfer Learning	Inductive	Parameter	Parameter sharing	One model	CNN	supervised	Medical	Intensities	aMRI			Segmentation	Tumor	NP	brain tumor dataset (10.6084/m9.figshare.1512427.v5)	CNN	2020	10.1109/ICTC49638.2020.9123249
Transfer Learning with Intelligent Training Data Selection for Prediction of Alzheimer's Disease	Inductive	Parameter	Parameter sharing	One model	CNN	supervised	Natural	Intensities	aMRI	VGG		Classification	Alzheimer's diagnostics/prognostics	DE	ADNI	CNN	2019	10.1109/ACCESS.2019.2920448
Transport-Based Joint Distribution Alignment for Multi-site Autism Spectrum Disorder Diagnosis Using Resting-State fMRI	Transductive	Feature	Symmetric	Direct	Euclidean distance	supervised	Not applicable	Brain connectivity matrix	fMRI			Classification	Autism spectrum disorder	ND	ABIDE	MLP	2020	10.1007/978-3-030-59713-9_43
Predicting symptom severity in autism spectrum disorder based on cortical thickness measures in agglomerative data	Inductive	Feature	Symmetric	Direct	Partial least squares	supervised	Not applicable	Cortical thickness measures	aMRI			Regression	Autism symptom severity	ND	ABIDE	Kernel methods	2017	10.1016/j.neuroimage.2016.09.049
A pretrained densenet encoder for brain tumor segmentation	Transductive	Parameter	Parameter sharing	One model	CNN	supervised	Natural	Intensities	aMRI	DenseNet		Segmentation	Tumor	NP	BRATS	CNN	2018	10.1007/978-3-030-11726-9_10
Using magnetic resonance imaging to distinguish a healthy brain from a bipolar brain: A transfer learning approach	Inductive	Parameter	Prior sharing		CNN	supervised	Natural	Intensities	aMRI	VGG; Inceptionv4	Inceptionv4	Classification	Bipolar disorder	MD	Galway and the OpenNeuro database	CNN	2019
Augmented Radiology: Patient-Wise Feature Transfer Model for Glioma Grading	Inductive	Feature; Parameter	Symmetric; Prior sharing	Direct;	Euclidean distance; CNN	supervised	Natural	Intensities	aMRI	VGG		Classification	Tumor grades	NP	TCGA, BRATS 2017	CNN	2020	10.1007/978-3-030-60548-3_3
Self Domain Adapted Network	Transductive	Parameter	Parameter sharing	Multiple	Separate model = CNN	unsupervised/supervised	Medical	Intensities	aMRI			Image translation	T1 to T2	HEALTHY	inhouse, IXI	CNN	2020	10.1007/978-3-030-59710-8_43
AssemblyNet: A Novel Deep Decision-Making Process for Whole Brain MRI Segmentation	Inductive	Parameter	Prior sharing		CNN	supervised	Medical	Intensities	aMRI			Segmentation	Anatomical	HEALTHY	MICCAI 2012	CNN	2019	10.1007/978-3-030-32248-9_52
Unlearning Scanner Bias for MRI Harmonisation	Inductive; Transductive	Instance; Feature	Fixed; Symmetric	; Indirect	Sample selection on biased datasets; Adversarial training	supervised	Not applicable	Intensities	aMRI	VGG		Regression	Age	HEALTHY	UK Biobank, OASIS, Whitehall II	CNN	2020	10.1007/978-3-030-59713-9_36
From neonatal to adult brain MR image segmentation in a few seconds using 3D-like fully convolutional network and transfer learning	Inductive	Parameter	Prior sharing		CNN	supervised	Natural	Intensities	aMRI	VGG		Segmentation	Anatomical	HEALTHY	NeoBrainS12	CNN	2017	10.1109/ICIP.2017.8297117
Manifold alignment and transfer learning for classification of alzheimer’s disease	Transductive	Feature	Symmetric	Direct	Spatial correlation	supervised	Medical	Intensities	aMRI			Classification	Alzheimer's diagnostics/prognostics	DE	ADNI-1, ADNI-GO,ADNI-2	Manifold alignment	2014	10.1007/978-3-319-10581-9_10
An inductive transfer learning approach using cycle-consistent adversarial domain adaptation with application to brain tumor segmentation	Inductive	Feature	Asymmetric		GAN	supervised	Medical	Intensities	aMRI			Segmentation	Tumor	NP	BraTS	CNN	2020	10.1145/3375923.3375948
Modeling 4D pathological changes by leveraging normative models	Transductive	Feature	Asymmetric		Probabilistic model	supervised	Not applicable	Intensities	aMRI			Segmentation; Registration	Lesion	CVD	Inhouse	Bayesian	2016	10.1016/j.cviu.2016.01.007
Brain tumor segmentation and grading of lower-grade glioma using deep learning in MRI images	Inductive	Parameter	Parameter sharing	One model	CNN	supervised	Natural	Intensities	aMRI	ResNet; Inceptionv3; DenseNet; VGG	VGG	Segmentation; Classification	Tumor; Tumor grades	NP	Public dataset from another study	CNN	2020	10.1016/j.compbiomed.2020.103758
Robust multi-label transfer feature learning for early diagnosis of Alzheimer’s disease	Inductive	Feature	Symmetric	Direct	Euclidean distance	supervised	Not applicable	Anatomical volumes; CSF biomarkers	aMRI			Classification	Alzheimer's diagnostics/prognostics	DE	ADNI	Kernel methods	2018	10.1007/s11682-018-9846-8
UNet-VGG16 with transfer learning for MRI-based brain tumor segmentation	Inductive	Parameter	Prior sharing		CNN	supervised	Medical	Intensities	aMRI	GoogLeNet; AlexNet; ZFNet; VGG	VGG	Segmentation	Tumor	NP	RSUD	CNN	2018	10.12928/TELKOMNIKA.v18i3.14753
Multi-Source Transfer Learning via Ensemble Approach for Initial Diagnosis of Alzheimer's Disease	Inductive	Parameter	Parameter sharing	Multiple	Separate model = Ensemble of CNNs and fine-tuned the contribution of individual CNNs.	supervised	Not applicable	Intensities	aMRI			Classification	Alzheimer's diagnostics/prognostics	DE	ADNI	DNN; Kernel methods	2019	10.1109/JTEHM.2020.2984601
One-shot domain adaptation in multiple sclerosis lesion segmentation using convolutional neural networks	Inductive	Parameter	Parameter sharing	One model	CNN	supervised	Medical	Intensities	aMRI			Segmentation	Lesion	MS	MICCAI2008, MICCAI2016, ISBI2015, inhous	CNN	2019	10.1016/j.nicl.2018.101638
Generalization of deep learning models for ultra-low-count amyloid PET/MRI using transfer learning	Inductive	Parameter	Prior sharing		CNN	unsupervised	Medical	Intensities	aMRI			Reconstruction		Unclear	inhouse	CNN	2020
Transfer learning for image segmentation by combining image weighting and kernel learning	Transductive	Instance; Feature	Optimized; Symmetric	Unsupervised; Direct	Minimizing the distance between PDFs; Maximum mean discrepancy	supervised	Not applicable	Intensities; Voxel coordinates; Gradients	aMRI			Segmentation	Lesion; Anatomical	Unclear	Several	Kernel methods	2019	10.1109/TMI.2018.2859478
Representation learning for cross-modality classification	Unsupervised	Feature	Symmetric	Direct	Euclidean distance	unsupervised	Not applicable	Intensities	aMRI			Classification	Tumor vs. Non-tumor	NP	BRATS	MLP; RF	2016	10.1007/978-3-319-61188-4_12
Training data independent image registration with gans using transfer learning and segmentation information	Transductive	Parameter	Parameter sharing	One model	CNN	supervised	Medical	Intensities	aMRI	VGG		Registration		Unclear	ADNI	CNN	2019	10.1109/ISBI.2019.8759247
On automated source selection for transfer learning in convolutional neural networks	Inductive	Parameter	Prior sharing		CNN	supervised	Natural	Intensities	aMRI			Classification	Injected cells	Other	https://doi.org/10.1007/978-3-319-24574-4_47	CNN	2018	10.1016/j.patcog.2017.07.019
Task-oriented Deep Network for Ischemic Stroke Segmentation in Unenhanced CT Imaging	Inductive	Parameter	Parameter sharing	One model	CNN	supervised	Medical	Intensities	dMRI			Segmentation	Lesion	CVD	ISLES2018	CNN	2019	10.1109/NSS/MIC42101.2019.9059703
Accurate patient-specific machine learning models of glioblastoma invasion using transfer learning	Inductive	Parameter	Prior sharing			supervised	Not applicable	Intensities	dMRI; aMRI			Regression	Tumor cell density	NP	inhouse	Bayesian	2019	10.3174/ajnr.A5981
Multiclass magnetic resonance imaging brain tumor classification using artificial intelligence paradigm	Inductive	Parameter	Prior sharing		CNN	supervised	Natural	Intensities	aMRI	AlexNet		Classification	Tumor grades	NP	REMBRANDT	CNN	2020	10.1016/j.compbiomed.2020.103804
Gibbs-ringing artifact suppression with knowledge transfer from natural images to MR images	Inductive	Parameter	Prior sharing		CNN	supervised	Natural	Intensities	aMRI			Reconstruction		HEALTHY	IXI	CNN	2019	10.1007/s11042-019-08143-6
Unsupervised domain adaptation in brain lesion segmentation with adversarial networks	Transductive	Feature	Symmetric	Indirect	Adversarial training	supervised	Not applicable	Intensities	aMRI			Segmentation	Lesion	CVD	inhouse	CNN	2017	10.1007/978-3-319-59050-9_47
Modeling 4D Changes in Pathological Anatomy Using Domain Adaptation: Analysis of TBI Imaging Using a Tumor Database	Inductive	Instance	Optimized	Unsupervised	Minimizing the distance between PDFs	supervised	Not applicable	Intensities	aMRI			Segmentation	Lesion	CVD	inhouse	Bayesian	2013	10.1007/978-3-319-02126-3_4

## Sheet: Miguel
type - solution	approach	paper	added
Parameter	Pretrain a CNN; optimize all layers	Classification and Visualization of Alzheimer’s Disease using Volumetric Convolutional Neural Network and Transfer Learning	X
Parameter	Pretrain a CNN; optimize all layers	Deep residual learning for neuroimaging: An application to predict progression to Alzheimer's disease	X
Parameter	Pretrain a CNN; optimize all layers	On validating multimodal MRI based stratification of IDH genotype in high grade gliomas using CNNs and its comparison to radiomics	X
Parameter	Pretrain a CNN; optimize all layers	Automated Detection of Juvenile Myoclonic Epilepsy using CNN based Transfer Learning in Diffusion MRI	X
Parameter	Pretrain a CNN; optimize all layers	Semantic segmentation of cerebrospinal fluid and brain volume with a convolutional neural network in pediatric hydrocephalus—transfer learning from existing algorithms	X
Parameter	Pretrain a CNN; optimize all layers	Generalization of diffusion magnetic resonance imaging–based brain age prediction model through transfer learning	X
Parameter	Pretrain a CNN; optimize certain layers	Classification of subjects of Mild Cognitive Impairment and Alzheimer's Disease through Neuroimaging modalities and Convolutional Neural Networks	X
Parameter	Pretrain a CNN; optimize certain layers	Convolutional neural network based Alzheimer's disease classification from magnetic resonance brain images	X
Parameter	Pretrain a CNN; optimize certain layers	One-shot domain adaptation in multiple sclerosis lesion segmentation using convolutional neural networks	X
Parameter	Pretrain a CNN; optimize certain layers	Transfer learning for domain adaptation in MRI: Application in brain lesion segmentation	X
Parameter	Pretrain a CNN; optimize certain layers	First U-Net Layers Contain More Domain Specific Information Than the Last Ones	X
Parameter	Pretrain a CNN; optimize certain layers	Brain age prediction using deep learning uncovers associated sequence variants	X
Parameter	Pretrain a CNN; optimize certain layers; optimize a separate SVM	Identifying Early Mild Cognitive Impairment by Multi-Modality MRI-Based Deep Learning	X
Parameter	Pretrain a CNN; optimize a separate SVM	Automatic assessment of Alzheimer's disease diagnosis based on deep learning techniques	X
Parameter	Pretrain a SVM; optimize a separate SVM	Transfer learning improves supervised image segmentation across imaging protocols	X
Instance	Weighting training data differently	Transfer learning improves supervised image segmentation across imaging protocols	X
Feature	Voxel intensities are transformed to the target domain	Transfer learning by feature-space transformation: A method for Hippocampus segmentation across scanners	X
Feature	Voxel intensities are transformed according to a probabilistic model	Modeling 4D pathological changes by leveraging normative models	X
Feature	Minimizing differences and maximizing MI across all feature maps in a MLP	Communal Domain Learning for Registration in Drifted Image Spaces	X
Feature	Learn features mapping from one domain to another	Detecting Alzheimer's Disease on Small Dataset: A Knowledge Transfer Perspective	X
Feature	Adversarial optimization to unlearn domain differences	Conditional domain adversarial transfer for robust cross-site ADHD classification using functional MRI	X
TODO
Brain MRI image classification based on transfer learning and support vector machine	CANNOT BE DOWNLOADED.
Brain tumor detection using deep features in the latent space
	TODO
	Everything
